# Supplementary material for: A myofibre model for the study of uterine excitation-contraction dynamics
Source: Sci Rep. 2020 Oct 1;10:16221. doi: 10.1038/s41598-020-72562-x (PMC7530703; doi:10.1038/s41598-020-72562-x)
Supplement: Supplementary file 2 — Supplementary Information. [file 41598_2020_72562_MOESM2_ESM.zip]

Archive with 28 entries (27 files):
- source code/BKa.h
- source code/BKab.h
- source code/Cell.cpp
- source code/Cell.h
- source code/Constants.h
- source code/Current.h
- source code/Ib.h
- source code/ICaL.h
- source code/ICaT.h
- source code/ICl.h
- source code/Ih.h
- source code/IK1.h
- source code/IK2.h
- source code/IKa.h
- source code/Ina.h
- source code/INaK.h
- source code/INSCC.h
- source code/makefile
- source code/NaCaX.h
- source code/Parameters.h
- source code/PMCA.h
- source code/simulations/
- source code/simulations/simulation_results_are_written_here
- source code/Stimulator.cpp
- source code/Stimulator.h
- source code/stringOfCells_main.cpp
- source code/StringOfCellsContainer.cpp
- source code/StringOfCellsContainer.h
