# Supplementary material for: A myofibre model for the study of uterine excitation-contraction dynamics
Source: Sci Rep. 2020 Oct 1;10:16221. doi: 10.1038/s41598-020-72562-x (PMC7530703; doi:10.1038/s41598-020-72562-x)
Supplement: Supplementary file 2 — Supplementary Information. [file 41598_2020_72562_MOESM2_ESM.zip › source code/Ib.h]

#pragma once
#include "Current.h"
//from Testrow et al.
class Ib : public Current {
private:
	double gb = 0.004; 			/* background current conductances (nS/pF) */
	
	
public:
	//returns the current obtained in the present state
	double getCurrent(CellParameters &parameters) {
		return gb*(parameters.getVoltage() - parameters.ek()); /* Ib */
	}

	// updates the ion channel's gates for the following iteration
	void updateGates(CellParameters &parameters) {}
};
