# Supplementary material for: A myofibre model for the study of uterine excitation-contraction dynamics
Source: Sci Rep. 2020 Oct 1;10:16221. doi: 10.1038/s41598-020-72562-x (PMC7530703; doi:10.1038/s41598-020-72562-x)
Supplement: Supplementary file 2 — Supplementary Information. [file 41598_2020_72562_MOESM2_ESM.zip › source code/makefile]

CCFLAGS = -std=c++11 -Wall -I/home/research/uri.goldsztejn/gsl/include/gsl
CLFLAG = -L/home/research/uri.goldsztejn/gsl/lib

all : stringOfCells_main.o StringOfCellsContainer.o Stimulator.o Cell.o
	g++ $(CLFLAG) -o myofibreModel stringOfCells_main.o StringOfCellsContainer.o Stimulator.o Cell.o -lgsl -lgslcblas -lm 

stringOfCells_main.o : stringOfCells_main.cpp  Stimulator.h Cell.h StringOfCellsContainer.h
	g++ $(CCFLAGS) -c stringOfCells_main.cpp

StringOfCellsContainer.o : StringOfCellsContainer.cpp StringOfCellsContainer.h
	g++ $(CCFLAGS) -c StringOfCellsContainer.cpp
	
Stimulator.o : Stimulator.cpp Stimulator.h
	g++ $(CCFLAGS) -c Stimulator.cpp
	
Cell.o : Cell.cpp Cell.h
	g++ $(CCFLAGS) -c Cell.cpp

clean : all
	rm -f stringOfCells_main.o StringOfCellsContainer.o Stimulator.o Cell.o
