# Supplementary material for: A myofibre model for the study of uterine excitation-contraction dynamics
Source: Sci Rep. 2020 Oct 1;10:16221. doi: 10.1038/s41598-020-72562-x (PMC7530703; doi:10.1038/s41598-020-72562-x)
Supplement: Supplementary file 2 — Supplementary Information. [file 41598_2020_72562_MOESM2_ESM.zip › source code/PMCA.h]

#pragma once
#include "Current.h"

class PMCA : public Current {
private:
	double Jpmca = 3.5e-7;	/* Maximal calcium flux  via PMCA (mM/ms)*/
	double Kmpmca = 0.0005;	/* half saturation concentration (mM)*/
	double npmca = 2;		/* Hill coefficient */

public:

	//returns the current obtained in the present state
	double getCurrent(CellParameters &parameters) {
		return Jpmca / (1.0 + pow((Kmpmca / parameters.getCai()), npmca)); /* Calcium flux via PMCA (mM/ms) */
	}

	// This function has a void implementation. Used to preserve the architecture of the program
	void updateGates(CellParameters &parameters) {}
};
