# Supplementary material for: A myofibre model for the study of uterine excitation-contraction dynamics
Source: Sci Rep. 2020 Oct 1;10:16221. doi: 10.1038/s41598-020-72562-x (PMC7530703; doi:10.1038/s41598-020-72562-x)
Supplement: Supplementary file 2 — Supplementary Information. [file 41598_2020_72562_MOESM2_ESM.zip › source code/Stimulator.cpp]

/* "A myofibre model for the study of uterine excitation-contraction dynamics"

Copyright(c) 2020 Uri Goldsztejn <uri.goldsztejn@wustl.edu>

This program is free software : you can redistribute it and / or modify
it under the terms of the GNU General Public License as published by
the Free Software Foundation, either version 3 of the License, or
any later version.

This program is distributed in the hope that it will be useful,
but WITHOUT ANY WARRANTY; without even the implied warranty of
MERCHANTABILITY or FITNESS FOR A PARTICULAR PURPOSE.See the
GNU General Public License for more details.

You should have received a copy of the GNU General Public License
along with this program.If not, see <http://www.gnu.org/licenses/>.
*/

//#include "stdafx.h" //uncomment this line to run in Microsoft's Visual Studio
#include "Stimulator.h"

// Returns the current and advances the clock
double Stimulator::getCurrent()
{
	if ((t >= stON_ && t <= stOFF_) && (fmod(t,stBCL_) >= tBON_ && fmod(t,stBCL_) <= tBOFF_))
	{
		t += dt;
		return stStep_;
	}
 	t += dt;
	return stHold_;
}

// Returns the current without advancing the clock
double Stimulator::readCurrent()
{
	if ((t >= stON_ && t <= stOFF_) && (fmod(t, stBCL_) >= tBON_ && fmod(t, stBCL_) <= tBOFF_))
	{
		
		return stStep_;
	}

	return stHold_;
}
